# Supplementary material for: Phenotypic Expression of Diaspores Indicates Genetic Diversity in Natural Populations of Spondias tuberosa (Anacardiaceae)
Source: Biology (Basel). 2025 Nov 21;14(12):1641. doi: 10.3390/biology14121641 (PMC12729702; doi:10.3390/biology14121641)
Supplement: Supplementary file 1 [file biology-14-01641-s001.zip]

Archive with 1 entries (1 files):
- biology-3941628-supplementary.pdf
